# Supplementary material for: Splicing regulation and intron evolution in the short-intron ciliate model of endosymbiosis Paramecium bursaria
Source: Nucleic Acids Res. 2026 Feb 2;54(3):gkag063. doi: 10.1093/nar/gkag063 (PMC12862383; doi:10.1093/nar/gkag063)
Supplement: gkag063_Supplemental_Files [file gkag063_supplemental_files.zip]

Archive with 2 entries (2 files):
- 230126094339_Supplementary_data.pdf
- Supplementary_Tables_fixed.xlsx
